# Supplementary material for: In Vivo Silencing of Genes Coding for dTip60 Chromatin Remodeling Complex Subunits Affects Polytene Chromosome Organization and Proper Development in Drosophila melanogaster
Source: Int J Mol Sci. 2021 Apr 26;22(9):4525. doi: 10.3390/ijms22094525 (PMC8123692; doi:10.3390/ijms22094525)
Supplement: Supplementary file 1 [file ijms-22-04525-s001.zip]

Archive with 1 entries (1 files):
- ijms-1191488-supplementary.pdf
